# Supplementary material for: Genome sequence of the clover symbiont Rhizobium leguminosarum bv. trifolii strain CC275e
Source: Stand Genomic Sci. 2015 Dec 8;10:121. doi: 10.1186/s40793-015-0110-1 (PMC4672485; doi:10.1186/s40793-015-0110-1)
Supplement: Additional file 1: Table S1. — List of strain names and associated NCBI GenBank accession numbers for bacterial isolates in Fig. 2. (XLSX 13 kb) [file 40793_2015_110_MOESM1_ESM.xlsx]

## Sheet: Table S1
Table S1: List of strain names and associated NCBI GenBank accession numbers for bacterial isolates in Figure 2.
Strain	Accession number
Azorhizobium caulinodans partial 16S rRNA gene, strain LMG 6465	X67221.1
Sinorhizobium fredii partial 16S rRNA gene, strain LMG 6217	X67231.1
Sinorhizobium xinjiangense gene for 16S rRNA, strain: IAM 14142	D12796.1
Mesorhizobium huakuii gene for 16S rRNA, complete sequence, type strain: IFO 15243	D13431.1
Rhizobium etli CFN 42 16S ribosomal RNA gene, partial sequence	U28916.1
Sinorhizobium sp. ribosomal RNA (rRNA) gene sequence	L39882.1
Rhizobium leguminosarum bv. trifolii 16S ribosomal RNA gene, complete sequence	U31074.1
Rhizobium mongolense 16S ribosomal RNA gene, partial sequence	U89817.1
Mesorhizobium plurifarium 16S rRNA gene, strain LMG 11892	Y14158.1
Bradyrhizobium liaoningense 16S rRNA gene, strain LMG 18230	AJ250813.1
Bradyrhizobium sp. B071 16S ribosomal RNA gene, complete sequence	AF193818.1
Bradyrhizobium elkanii 16S ribosomal RNA gene, partial sequence	AF362942.1
Mesorhizobium loti partial 16S rRNA gene, strain LMG 6125	X67229.2
Agrobacterium radiobacter 16S rRNA gene, strain ATCC19358	AJ389904.
Mesorhizobium septentrionale strain SDW 014 16S ribosomal RNA gene, complete sequence	AF508207.1
Bradyrhizobium sp. BTA-1 partial 16S rRNA gene, strain BTA-1	AJ558025.1
Rhizobium pisi strain DSM 30132 16S ribosomal RNA gene, partial sequence	AY509899.1
Sinorhizobium terangae partial 16S rRNA gene, type strain LMG 7834T	X68388.2
Sinorhizobium meliloti partial 16S rRNA gene, strain LMG 6133	X67222.2
Agrobacterium vitis partial 16S rRNA gene, strain LMG 8750	X67225.2
Rhizobium galegae partial 16S rRNA gene, strain LMG 6214	X67226.2
Rhizobium leguminosarum bv. phaseoli strain RRE6 16S ribosomal RNA gene, partial sequence	AY946012.1
Rhizobium mesosinicum strain CCBAU 25010 16S ribosomal RNA gene, partial sequence	DQ100063.1
Mesorhizobium gobiense strain CCBAU 83330 16S ribosomal RNA gene, partial sequence	EF035064.1
Rhizobium miluonense strain CCBAU 41251 16S ribosomal RNA gene, partial sequence	EF061096.1
Rhizobium phaseoli strain ATCC 14482 16S ribosomal RNA gene, partial sequence	EF141340.1
Rhizobium fabae strain CCBAU 33202 16S ribosomal RNA gene, partial sequence	DQ835306.2
Rhizobium soli strain DS-42 16S ribosomal RNA gene, partial sequence	EF363715.1
Rhizobium multihospitium strain CCBAU 83401 16S ribosomal RNA gene, partial sequence	EF035074.2
Rhizobium tibeticum strain CCBAU 85039 16S ribosomal RNA gene, partial sequence	EU256404.1
Rhizobium tubonense strain CCBAU 85046 16S ribosomal RNA gene, partial sequence	EU256434.1
Rhizobium loessense strain CCBAU 7190B 16S ribosomal RNA gene, partial sequence	AF364069.2
Rhizobium yanglingense strain SH22623 16S ribosomal RNA gene, partial sequence	AF003375.2
Sinorhizobium kummerowiae strain CCBAU 71714 16S ribosomal RNA gene, partial sequence	AF364067.3
Rhizobium alamii partial 16S rRNA gene, type strain GBV016T	AM931436.1
Rhizobium tropici CIAT 899 16S ribosomal RNA gene, partial sequence	EU488752.1
Agrobacterium larrymoorei strain AF3.10 16S ribosomal RNA gene, partial sequence	NR_026519.1
Rhizobium vignae strain CCBAU 05176 16S ribosomal RNA gene, partial sequence	GU128881.1
Rhizobium taibaishanense strain CCNWSX 0483 16S ribosomal RNA gene, partial sequence	HM776997.1
Mesorhizobium opportunistum WSM2075, complete genome	CP002279.1
Rhizobium leguminosarum bv. trifolii strain TA1	Gi06488
Rhizobium leguminosarum bv. trifolii strain WSM1325	DQ838518.1
